# Supplementary material for: Marine and Agro-Industrial By-Products Valorization Intended for Topical Formulations in Wound Healing Applications
Source: Materials (Basel). 2022 May 13;15(10):3507. doi: 10.3390/ma15103507 (PMC9143632; doi:10.3390/ma15103507)
Supplement: Supplementary file 1 [file materials-15-03507-s001.zip]

Archive with 1 entries (1 files):
- materials-1702122-supplementary.pdf
